# Supplementary material for: Clinical Outcomes and Safety Profile of Vancomycin in Outpatient Parenteral Antimicrobial Therapy Services: A Systematic Review
Source: Antibiotics (Basel). 2026 Jun 22;15(6):630. doi: 10.3390/antibiotics15060630 (PMC13296339; doi:10.3390/antibiotics15060630)
Supplement: Supplementary file 1 [file antibiotics-15-00630-s001.zip]

Archive with 3 entries (3 files):
- Supplementary file 2 Search strategy and search results.pdf
- Supplementary file 1 PRISMA_2020_checklist.pdf
- Supplementary file 3 Newcastle Ottowa Scale.pdf
